# Supplementary material for: Surface Modification of Magnetoactive Elastomers by Laser Micromachining
Source: Materials (Basel). 2024 Mar 28;17(7):1550. doi: 10.3390/ma17071550 (PMC11012975; doi:10.3390/ma17071550)
Supplement: Supplementary file 1 [file materials-17-01550-s001.zip]

Archive with 1 entries (1 files):
- materials-2916474-supplementary.pdf
